# Supplementary material for: Limitations and Recommendations for Advancing the Occupational Therapy Workforce Research Worldwide: Scoping Review and Content Analysis of the Literature
Source: Int J Environ Res Public Health. 2022 Jun 15;19(12):7327. doi: 10.3390/ijerph19127327 (PMC9224351; doi:10.3390/ijerph19127327)
Supplement: Supplementary file 1 [file ijerph-19-07327-s001.zip]

Archive with 1 entries (1 files):
- ijerph-1710640-supplementary.pdf
